# Supplementary material for: Co-Culture of P. gingivalis and F. nucleatum Synergistically Elevates IL-6 Expression via TLR4 Signaling in Oral Keratinocytes
Source: Int J Mol Sci. 2024 Mar 23;25(7):3611. doi: 10.3390/ijms25073611 (PMC11011619; doi:10.3390/ijms25073611)
Supplement: Supplementary file 1 [file ijms-25-03611-s001.zip]

Archive with 1 entries (1 files):
- ijms-2909097-supplementary.pdf
